# Supplementary material for: Paspalines C–D and Paxillines B–D: New Indole Diterpenoids from Penicillium brefeldianum WZW-F-69
Source: Mar Drugs. 2022 Oct 29;20(11):684. doi: 10.3390/md20110684 (PMC9697303; doi:10.3390/md20110684)
Supplement: Supplementary file 1 [file marinedrugs-20-00684-s001.zip]

Archive with 1 entries (1 files):
- marinedrugs-1973261-supplementary.pdf
